# Supplementary material for: Copy number variation analysis based on AluScan sequences
Source: J Clin Bioinforma. 2014 Dec 5;4:15. doi: 10.1186/s13336-014-0015-z (PMC4273479; doi:10.1186/s13336-014-0015-z)
Supplement: Additional file 2: Table S2. — Information on the 63 samples included in Additional file 1. [file 13336_2014_15_MOESM2_ESM.xlsx]

## Sheet: 2
Additional File 2. Information on the 63 samples included in Additional File 1
Sample ID#	Subject type	Tissue type*	Gender	Read length 1	Read length 2	Total reads	Total coverage(1X)	Average depth(1X)
A1	Autism	Non_cancer_blood	M	100	100	28741558	152803119	16.4027
C1	Normal	Non_cancer_blood	M	100	100	25438200	196641166	11.4999
C10	Normal	Non_cancer_blood	F	100	100	29376134	283979115	7.42105
C11	Normal	Non_cancer_blood	M	100	100	31412142	226737876	12.2842
C2	Normal	Non_cancer_blood	F	100	100	28382522	150322962	15.1331
C3	Normal	Non_cancer_blood	M	100	100	30361368	149178824	18.3818
C4	Normal	Non_cancer_blood	M	100	100	30984114	205628791	12.2632
C5	Normal	Non_cancer_blood	M	100	100	32330614	212267422	11.989
C6	Normal	Non_cancer_blood	M	100	100	32979792	201797536	13.0924
C7	Normal	Non_cancer_blood	F	100	100	30910020	226232345	11.1675
C8	Normal	Non_cancer_blood	F	100	100	30365992	182354673	12.6986
C9	Normal	Non_cancer_blood	F	100	100	28119828	128708241	16.0572
D1	Diabetes	Non_cancer_blood	F	100	100	19282612	118481033	13.6055
D2	Diabetes	Non_cancer_blood	F	100	100	21575814	106367674	16.6731
D3	Diabetes	Non_cancer_blood	M	100	100	30118472	132618878	18.965
SZ1	Schizophrenia	Non_cancer_blood	M	100	100	31113988	230561022	11.3826
SZ2	Schizophrenia	Non_cancer_blood	M	100	100	31170268	208100834	12.0852
SZ3	Schizophrenia	Non_cancer_blood	M	100	100	30622550	188154609	11.8746
SZ4	Schizophrenia	Non_cancer_blood	F	100	100	33794070	208045950	11.6378
SZ5	Schizophrenia	Non_cancer_blood	F	100	100	32256126	210841485	12.2955
SZ6	Schizophrenia	Non_cancer_blood	F	100	100	32342920	197022674	12.5496
TCE1	TCE hyper-sensitivity	Non_cancer_blood	F	100	100	28177020	76602034	24.8569
TCE2	TCE hyper-sensitivity	Non_cancer_blood	M	100	100	27830274	58125509	32.6803
BR1M	Breast cancer	Cancer_tissue	F	90	90	23880106	157554694	11.2851
BR1T	Breast cancer	Cancer_tissue	F	90	90	21266582	147899543	10.7319
GC1T	Gastric cancer	Cancer_tissue	M	100	100	24786530	246791114	9.33782
GC2T	Gastric cancer	Cancer_tissue	M	100	100	22385540	108558122	16.9788
GC3T	Gastric cancer	Cancer_tissue	M	100	100	26488680	224987341	10.7009
GL1T	Glioma	Cancer_tissue	F	100	100	18117050	149218764	10.8952
GL2T	Glioma	Cancer_tissue	F	100	100	26881636	134137334	11.3569
LG1M	Lung-to-brain	Cancer_tissue	M	100	100	26617360	141397572	13.5895
LG2M	Lung-to-brain	Cancer_tissue	M	90	90	22784486	145600930	13.0363
LG2T	Lung cancer	Cancer_tissue	M	90	90	37848739	30846349	32.2143
LG3M	Lung-to-brain	Cancer_tissue	F	100	100	19097344	124404293	11.1278
LG4M	Lung-to-brain	Cancer_tissue	M	100	100	26497322	153911469	15.2721
LK1T	Leukemia	Cancer_tissue	F	90	90	20762833	142633180	11.9541
LK2T	Leukemia	Cancer_tissue	F	90	90	25459921	126445242	15.3747
LK3T	Leukemia	Cancer_tissue	M	90	90	27993096	204203390	11.2919
LK4T	Leukemia	Cancer_tissue	F	100	100	26106220	129464937	16.7967
LK5T	Leukemia	Cancer_tissue	M	100	100	25062148	155377456	13.9678
LV10T	Liver cancer	Cancer_tissue	M	100	100	27463848	158179688	15.6224
LV11T	Liver cancer	Cancer_tissue	M	100	100	25992908	118859219	15.5959
LV12T	Liver cancer	Cancer_tissue	M	100	100	26536982	115152120	15.0428
LV13T	Liver cancer	Cancer_tissue	M	100	100	25946808	203557301	8.40525
LV14T	Liver cancer	Cancer_tissue	M	100	100	26104334	154816914	14.4303
LV15T	Liver cancer	Cancer_tissue	M	100	100	31405788	146589080	17.2364
LV16T	Liver cancer	Cancer_tissue	M	100	100	27784076	131587727	17.3393
LV17T	Liver cancer	Cancer_tissue	M	100	100	26545072	119974293	18.9872
LV18T	Liver cancer	Cancer_tissue	M	100	100	33559536	104965836	24.8473
LV19T	Liver cancer	Cancer_tissue	F	100	100	25613164	153888220	15.1077
LV1T	Liver cancer	Cancer_tissue	M	100	100	27402266	142278220	15.4096
LV20T	Liver cancer	Cancer_tissue	M	100	100	22443518	128933135	14.3276
LV21T	Liver cancer	Cancer_tissue	F	100	100	16905806	119412080	11.3527
LV2T	Liver cancer	Cancer_tissue	M	100	100	30130596	177817505	14.9513
LV3T	Liver cancer	Cancer_tissue	M	100	100	30568128	146532559	19.5394
LV4T	Liver cancer	Cancer_tissue	M	100	100	28716212	207230628	12.7992
LV5T	Liver cancer	Cancer_tissue	M	100	100	28847952	84930726	27.5621
LV6T	Liver cancer	Cancer_tissue	M	100	100	28848050	186013711	14.214
LV7T	Liver cancer	Cancer_tissue	M	100	100	27851838	126615523	18.12
LV8T	Liver cancer	Cancer_tissue	M	100	100	29214296	102789847	23.6164
LV9T	Liver cancer	Cancer_tissue	M	100	100	25409634	109237909	20.2025
GL2B	Glioma	Cancer_blood	F	100	100	27401890	212447299	11.4918
GL3B	Glioma	Cancer_blood	M	72	75	8326964	42427131	14.0414
