# Supplementary material for: Copy number variation analysis based on AluScan sequences
Source: J Clin Bioinforma. 2014 Dec 5;4:15. doi: 10.1186/s13336-014-0015-z (PMC4273479; doi:10.1186/s13336-014-0015-z)
Supplement: Additional file 3: Figure S1-S12. — Source code of AluScanCNV. This file contains all the source code for calling CNV and detecting significantly recurrent CNVs as well as the required input file. All the code files are written in R and perl. [file 13336_2014_15_MOESM3_ESM.zip]

Archive with 1 entries (1 files):
- 13336_2014_15_MOESM3_ESM.rar
